# Supplementary material for: A methodological approach to the air-sea energy fluxes data collection and analysis at the tropical coastal ocean
Source: MethodsX. 2018 May 17;5:448–53. doi: 10.1016/j.mex.2018.05.003 (PMC6078903; doi:10.1016/j.mex.2018.05.003)
Supplement: Supplementary file 2 [file mmc2.r]

##############################################################
# TITLE: Coastal eddy covariance and meteorology data prep
# 
#
#
#
##############################################################
# Note: df is without precip and df1 is with precip
# Original data without gap filling is df_all with precip and df_all1 without
# precip
#### 0. Preliminaries ####
library(openair)
library(Hmisc)
library(dplyr) # conflict with package 'plyr'

# To set timezone, somehow the timezone need to be set manually every time R
# restarts.
Sys.setenv(TZ='Asia/Kuala_Lumpur')


#### El-Nino-Southern Oscillation classification ####
# Note: if before 2016-06-01 00:00:00 then ENSO and if not then non-ENSO


#### Month and year classification ####
Month_class <- NA 
for (i in 1:nrow(df)) {
  if (df$time_stamp[i] < as.POSIXct('2015-11-30 23:30:00',
                                    '%Y-%m-%d %H:%M:%S',
                                    tz = 'Asia/Kuala_Lumpur')){
    Month_class[i] <- 'Nov2015'
  }
  if (df$time_stamp[i] > as.POSIXct('2015-11-30 23:30:00',
                                    '%Y-%m-%d %H:%M:%S',
                                    tz = 'Asia/Kuala_Lumpur') &
      df$time_stamp[i] < as.POSIXct('2015-12-31 23:30:00',
                                    '%Y-%m-%d %H:%M:%S',
                                    tz = 'Asia/Kuala_Lumpur')){
    Month_class[i] <- 'Dec2015'
  }
  if (df$time_stamp[i] > as.POSIXct('2015-12-31 23:30:00',
                                    '%Y-%m-%d %H:%M:%S',
                                    tz = 'Asia/Kuala_Lumpur') &
      df$time_stamp[i] < as.POSIXct('2016-01-31 23:30:00',
                                    '%Y-%m-%d %H:%M:%S',
                                    tz = 'Asia/Kuala_Lumpur')){
    Month_class[i] <- 'Jan2016'
  }
  if (df$time_stamp[i] > as.POSIXct('2016-01-31 23:30:00',
                                    '%Y-%m-%d %H:%M:%S',
                                    tz = 'Asia/Kuala_Lumpur') &
      df$time_stamp[i] < as.POSIXct('2016-02-29 23:30:00',
                                    '%Y-%m-%d %H:%M:%S',
                                    tz = 'Asia/Kuala_Lumpur')){
    Month_class[i] <- 'Feb2016'
  }
  if (df$time_stamp[i] > as.POSIXct('2016-02-29 23:30:00',
                                    '%Y-%m-%d %H:%M:%S',
                                    tz = 'Asia/Kuala_Lumpur') &
      df$time_stamp[i] < as.POSIXct('2016-03-31 23:30:00',
                                    '%Y-%m-%d %H:%M:%S',
                                    tz = 'Asia/Kuala_Lumpur')){
    Month_class[i] <- 'Mar2016'
  }
  if (df$time_stamp[i] > as.POSIXct('2016-03-31 23:30:00',
                                    '%Y-%m-%d %H:%M:%S',
                                    tz = 'Asia/Kuala_Lumpur') &
      df$time_stamp[i] < as.POSIXct('2016-04-30 23:30:00',
                                    '%Y-%m-%d %H:%M:%S',
                                    tz = 'Asia/Kuala_Lumpur')){
    Month_class[i] <- 'Apr2016'
  }
  if (df$time_stamp[i] > as.POSIXct('2016-04-30 23:30:00',
                                    '%Y-%m-%d %H:%M:%S',
                                    tz = 'Asia/Kuala_Lumpur') &
      df$time_stamp[i] < as.POSIXct('2016-05-31 23:30:00',
                                    '%Y-%m-%d %H:%M:%S',
                                    tz = 'Asia/Kuala_Lumpur')){
    Month_class[i] <- 'May2016'
  }
  if (df$time_stamp[i] > as.POSIXct('2016-05-31 23:30:00',
                                    '%Y-%m-%d %H:%M:%S',
                                    tz = 'Asia/Kuala_Lumpur') &
      df$time_stamp[i] < as.POSIXct('2016-06-30 23:30:00',
                                    '%Y-%m-%d %H:%M:%S',
                                    tz = 'Asia/Kuala_Lumpur')){
    Month_class[i] <- 'Jun2016'
  }
  if (df$time_stamp[i] > as.POSIXct('2016-06-30 23:30:00',
                                    '%Y-%m-%d %H:%M:%S',
                                    tz = 'Asia/Kuala_Lumpur') &
      df$time_stamp[i] < as.POSIXct('2016-07-31 23:30:00',
                                    '%Y-%m-%d %H:%M:%S',
                                    tz = 'Asia/Kuala_Lumpur')){
    Month_class[i] <- 'Jul2016'
  }
  if (df$time_stamp[i] > as.POSIXct('2016-07-31 23:30:00',
                                    '%Y-%m-%d %H:%M:%S',
                                    tz = 'Asia/Kuala_Lumpur') &
      df$time_stamp[i] < as.POSIXct('2016-08-31 23:30:00',
                                    '%Y-%m-%d %H:%M:%S',
                                    tz = 'Asia/Kuala_Lumpur')){
    Month_class[i] <- 'Aug2016'
  }
  if (df$time_stamp[i] > as.POSIXct('2016-08-31 23:30:00',
                                    '%Y-%m-%d %H:%M:%S',
                                    tz = 'Asia/Kuala_Lumpur') &
      df$time_stamp[i] < as.POSIXct('2016-09-30 23:30:00',
                                    '%Y-%m-%d %H:%M:%S',
                                    tz = 'Asia/Kuala_Lumpur')){
    Month_class[i] <- 'Sep2016'
  }
  if (df$time_stamp[i] > as.POSIXct('2016-09-30 23:30:00',
                                    '%Y-%m-%d %H:%M:%S',
                                    tz = 'Asia/Kuala_Lumpur') &
      df$time_stamp[i] < as.POSIXct('2016-10-31 23:30:00',
                                    '%Y-%m-%d %H:%M:%S',
                                    tz = 'Asia/Kuala_Lumpur')){
    Month_class[i] <- 'Oct2016'
  }
  if (df$time_stamp[i] > as.POSIXct('2016-10-31 23:30:00',
                                    '%Y-%m-%d %H:%M:%S',
                                    tz = 'Asia/Kuala_Lumpur') &
      df$time_stamp[i] < as.POSIXct('2016-11-30 23:30:00',
                                    '%Y-%m-%d %H:%M:%S',
                                    tz = 'Asia/Kuala_Lumpur')){
    Month_class[i] <- 'Nov2016'
  }
  if (df$time_stamp[i] > as.POSIXct('2016-11-30 23:30:00',
                                    '%Y-%m-%d %H:%M:%S',
                                    tz = 'Asia/Kuala_Lumpur') &
      df$time_stamp[i] < as.POSIXct('2016-12-31 23:30:00',
                                    '%Y-%m-%d %H:%M:%S',
                                    tz = 'Asia/Kuala_Lumpur')){
    Month_class[i] <- 'Dec2016'
  }
  if (df$time_stamp[i] > as.POSIXct('2016-12-31 23:30:00',
                                    '%Y-%m-%d %H:%M:%S',
                                    tz = 'Asia/Kuala_Lumpur') &
      df$time_stamp[i] < as.POSIXct('2017-01-31 23:30:00',
                                    '%Y-%m-%d %H:%M:%S',
                                    tz = 'Asia/Kuala_Lumpur')){
    Month_class[i] <- 'Jan2017'
  }
  if (df$time_stamp[i] > as.POSIXct('2017-01-31 23:30:00',
                                    '%Y-%m-%d %H:%M:%S',
                                    tz = 'Asia/Kuala_Lumpur') &
      df$time_stamp[i] < as.POSIXct('2017-02-28 23:30:00',
                                    '%Y-%m-%d %H:%M:%S',
                                    tz = 'Asia/Kuala_Lumpur')){
    Month_class[i] <- 'Feb2017'
  }
  if (df$time_stamp[i] > as.POSIXct('2017-02-28 23:30:00',
                                    '%Y-%m-%d %H:%M:%S',
                                    tz = 'Asia/Kuala_Lumpur') &
      df$time_stamp[i] < as.POSIXct('2017-03-31 23:30:00',
                                    '%Y-%m-%d %H:%M:%S',
                                    tz = 'Asia/Kuala_Lumpur')){
    Month_class[i] <- 'Mar2017'
  }
  if (df$time_stamp[i] > as.POSIXct('2017-03-31 23:30:00',
                                    '%Y-%m-%d %H:%M:%S',
                                    tz = 'Asia/Kuala_Lumpur') &
      df$time_stamp[i] < as.POSIXct('2017-04-30 23:30:00',
                                    '%Y-%m-%d %H:%M:%S',
                                    tz = 'Asia/Kuala_Lumpur')){
    Month_class[i] <- 'Apr2017'
  }
  if (df$time_stamp[i] > as.POSIXct('2017-04-30 23:30:00',
                                    '%Y-%m-%d %H:%M:%S',
                                    tz = 'Asia/Kuala_Lumpur') &
      df$time_stamp[i] < as.POSIXct('2017-05-31 23:30:00',
                                    '%Y-%m-%d %H:%M:%S',
                                    tz = 'Asia/Kuala_Lumpur')){
    Month_class[i] <- 'May2017'
  }
  if (df$time_stamp[i] > as.POSIXct('2017-05-31 23:30:00',
                                    '%Y-%m-%d %H:%M:%S',
                                    tz = 'Asia/Kuala_Lumpur') &
      df$time_stamp[i] < as.POSIXct('2017-06-30 23:30:00',
                                    '%Y-%m-%d %H:%M:%S',
                                    tz = 'Asia/Kuala_Lumpur')){
    Month_class[i] <- 'Jun2017'
  }
  if (df$time_stamp[i] > as.POSIXct('2017-06-30 23:30:00',
                                    '%Y-%m-%d %H:%M:%S',
                                    tz = 'Asia/Kuala_Lumpur') &
      df$time_stamp[i] < as.POSIXct('2017-07-31 23:30:00',
                                    '%Y-%m-%d %H:%M:%S',
                                    tz = 'Asia/Kuala_Lumpur')){
    Month_class[i] <- 'Jul2017'
  }
  if (df$time_stamp[i] > as.POSIXct('2017-07-31 23:30:00',
                                    '%Y-%m-%d %H:%M:%S',
                                    tz = 'Asia/Kuala_Lumpur') &
      df$time_stamp[i] < as.POSIXct('2017-08-31 23:30:00',
                                    '%Y-%m-%d %H:%M:%S',
                                    tz = 'Asia/Kuala_Lumpur')){
    Month_class[i] <- 'Aug2017'
  }
  if (df$time_stamp[i] > as.POSIXct('2017-08-31 23:30:00',
                                    '%Y-%m-%d %H:%M:%S',
                                    tz = 'Asia/Kuala_Lumpur') &
      df$time_stamp[i] < as.POSIXct('2017-09-30 23:30:00',
                                    '%Y-%m-%d %H:%M:%S',
                                    tz = 'Asia/Kuala_Lumpur')){
    Month_class[i] <- 'Sep2017'
  }
  if (df$time_stamp[i] > as.POSIXct('2017-09-30 23:30:00',
                                    '%Y-%m-%d %H:%M:%S',
                                    tz = 'Asia/Kuala_Lumpur') &
      df$time_stamp[i] < as.POSIXct('2017-10-31 23:30:00',
                                    '%Y-%m-%d %H:%M:%S',
                                    tz = 'Asia/Kuala_Lumpur')){
    Month_class[i] <- 'Oct2017'
  }
}
Month_class <- as.factor(Month_class)

df <- cbind(df,Month_class)
df$Month_class <- factor(df$Month_class, levels = c('Nov2015', 'Dec2015',
                                                    'Jan2016', 'Feb2016',
                                                    'Mar2016', 'Apr2016',
                                                    'May2016', 'Jun2016',
                                                    'Jul2016', 'Aug2016',
                                                    'Sep2016', 'Oct2016',
                                                    'Nov2016', 'Dec2016',
                                                    'Jan2017', 'Feb2017',
                                                    'Mar2017', 'Apr2017',
                                                    'May2017', 'Jun2017',
                                                    'Jul2017', 'Aug2017',
                                                    'Sep2017', 'Oct2017'))

rm(Month_class)

#### Data visual filter ####
# For the current analysis, had to remove all data between rows 15857 to 16898
# This individual data removal is after qc check
df$LE[df$indexLE == FALSE] <- NA
df$LE[c(3146,5637,19025,30747,25309,25534)] <- NA
df$H[df$indexH == FALSE] <- NA
df$H[c(5637,3146,25534,15759)] <- NA
df$u.[df$indexTau == FALSE] <- NA
df$u.[c(3146,5637)] <- NA

df$RH_0_0_1[27912:30600] <- NA
df$RH_0_0_1[which(df$TA_0_0_1 < 22)] <- NA
df$RH_0_0_1[19057:19165] <- NA
df$RH_0_0_1[c(19177,27365,27472)] <- NA
df$RH_0_0_1[22032:30672] <- NA # Because of sensor malfunction from 2017-02-13 to
                                  # 2017-08-12 

df$TA_0_0_1[27912:30600] <- NA
df$TA_0_0_1[which(df$TA_0_0_1 < 22)] <- NA
df$TA_0_0_1[19057:19165] <- NA
df$TA_0_0_1[c(19177,27365,27472)] <- NA
df$TA_0_0_1[22032:30672] <- NA # Because of sensor malfunction from 2017-02-13 to
                                # 2017-08-12 

df$RN_0_0_1[19055:19174] <- NA

df$wind_speed[which(df$wind_speed > 5.1)] <- NA
df$wind_speed[c(3291,5882,3240,3245,9673)] <- NA

df$TS_0_0_1[which(df$TS_0_0_1 > 35)] <- NA
df$TS_0_0_1[19000:19500] <- NA
df$TS_0_0_1[14900:15100] <- NA

df$TS_0_0_2[which(df$TS_0_0_2 > 35)] <- NA
df$TS_0_0_2[which(df$TS_0_0_2 < 25)] <- NA
df$TS_0_0_2[26450:33452] <- NA

df$es1[19055:19174] <- NA
df$es1[26450:33452] <- NA

df$ea[22032:30672] <- NA # Because of sensor malfunction from 2017-02-13 to
# 2017-08-12 

#### Diurnal grouping ####
### Preparation of data for Muka Head Station ###

# Note: since the update have to create separate groups for mean and sd.
# Need to create another dataframe that only contains usable flux

# Daily-averaged yearly cycle
df_grp_mean <- df %>%
  mutate(time_stamp=as.POSIXct(time_stamp)) %>%
  group_by(day=format(as.POSIXlt(cut(time_stamp,breaks='day')),'%d'),
           month=format(as.POSIXlt(cut(time_stamp,breaks='month')),'%m'),
           year=format(as.POSIXlt(cut(time_stamp,breaks='year')),'%Y')) %>%
  summarise(co2_flux=mean(co2_flux[df$indexCO2_5],na.rm=TRUE),
            LE=mean(LE[df$indexLE],na.rm=TRUE),
            H=mean(H[df$indexH],na.rm=TRUE),
            WS=mean(wind_speed,na.rm=TRUE),
            WD=mean(wind_dir,na.rm=TRUE),
            zL=mean(Z.L,na.rm=TRUE),
            H_stor=mean(H_stor,na.rm=TRUE),
            H_stor_filter=mean(H_stor_filter,na.rm=TRUE),
            RG=mean(RG_0_0_1,na.rm=TRUE),
            RN=mean(RN_0_0_1,na.rm=TRUE),
            TW1=mean(TS_0_0_1,na.rm=TRUE),
            TW2=mean(TS_0_0_2,na.rm=TRUE),
            TA=mean(TA_0_0_1,na.rm=TRUE),
            RH=mean(RH_0_0_1,na.rm=TRUE),
            TSW=mean(TW_0_0_1,na.rm=TRUE),
            ea=mean(ea,na.rm=TRUE),
            es=mean(es1,na.rm=TRUE))
df_grp_sd <- df %>%
  mutate(time_stamp=as.POSIXct(time_stamp)) %>%
  group_by(day=format(as.POSIXlt(cut(time_stamp,breaks='day')),'%d'),
           month=format(as.POSIXlt(cut(time_stamp,breaks='month')),'%m'),
           year=format(as.POSIXlt(cut(time_stamp,breaks='year')),'%Y')) %>%
  summarise(co2_flux_sd=sd(co2_flux[df$indexCO2_5==TRUE],na.rm=TRUE),
            LE_sd=sd(LE[df$indexLE==TRUE],na.rm=TRUE),
            H_sd=sd(H[df$indexH==TRUE],na.rm=TRUE),
            WS_sd=sd(wind_speed,na.rm=TRUE),
            WD_sd=sd(wind_dir,na.rm=TRUE),
            zL_sd=sd(Z.L,na.rm=TRUE),
            H_stor_sd=sd(H_stor,na.rm=TRUE),
            H_stor_filter_sd=sd(H_stor_filter,na.rm=TRUE),
            RG_sd=sd(RG_0_0_1,na.rm=TRUE),
            RN_sd=sd(RN_0_0_1,na.rm=TRUE),
            TW1_sd=sd(TS_0_0_1,na.rm=TRUE),
            TW2_sd=sd(TS_0_0_2,na.rm=TRUE),
            TA_sd=sd(TA_0_0_1,na.rm=TRUE),
            RH_sd=sd(RH_0_0_1,na.rm=TRUE),
            TSW_sd=sd(TW_0_0_1,na.rm=TRUE),
            ea_sd=sd(ea,na.rm=TRUE),
            es_sd=sd(es1,na.rm=TRUE))
# Merge the two dataframe
df_grp_diurnal_avg <- merge(df_grp_mean,df_grp_sd,by=c('year','month','day'))
rm(df_grp_sd,df_grp_mean)

date <- paste(df_grp_diurnal_avg$year,
               df_grp_diurnal_avg$month,
               df_grp_diurnal_avg$day,
               sep='-')
date <- as.POSIXct(date,tz='Asia/Kuala_Lumpur')
df_grp_diurnal_avg <- cbind(date,df_grp_diurnal_avg)
rm(date)

# Hourly-averaged diurnal cycle
df_grp_mean <- df %>%
  mutate(time_stamp=as.POSIXct(time_stamp)) %>%
  group_by(hour=format(as.POSIXlt(cut(time_stamp,breaks='hour')),'%H')) %>%
  summarise(co2_flux=mean(co2_flux[df$indexCO2_5 == TRUE],na.rm=TRUE),
            LE=mean(LE[df$indexLE == TRUE],na.rm=TRUE),
            H=mean(H[df$indexH == TRUE],na.rm=TRUE),
            WS=mean(wind_speed,na.rm=TRUE),
            WD=mean(wind_dir,na.rm=TRUE),
            zL=mean(Z.L,na.rm=TRUE),
            H_stor=mean(H_stor,na.rm=TRUE),
            H_stor_filter=mean(H_stor_filter,na.rm=TRUE),
            RG=mean(RG_0_0_1,na.rm=TRUE),
            RN=mean(RN_0_0_1,na.rm=TRUE),
            TW1=mean(TS_0_0_1,na.rm=TRUE),
            TW2=mean(TS_0_0_2,na.rm=TRUE),
            TA=mean(TA_0_0_1,na.rm=TRUE),
            RH=mean(RH_0_0_1,na.rm=TRUE),
            TSW=mean(TW_0_0_1,na.rm=TRUE),
            ea=mean(ea,na.rm=TRUE),
            es=mean(es1,na.rm=TRUE))
df_grp_sd <- df %>%
  mutate(time_stamp=as.POSIXct(time_stamp)) %>%
  group_by(hour=format(as.POSIXlt(cut(time_stamp,breaks='hour')),'%H')) %>%
  summarise(co2_flux_sd=sd(co2_flux[indexCO2_5 == TRUE],na.rm=TRUE),
            LE_sd=sd(LE[df$indexLE == TRUE],na.rm=TRUE),
            H_sd=sd(H[df$indexH == TRUE],na.rm=TRUE),
            WS_sd=sd(wind_speed,na.rm=TRUE),
            WD_sd=sd(wind_dir,na.rm=TRUE),
            zL_sd=sd(Z.L,na.rm=TRUE),
            H_stor_sd=sd(H_stor,na.rm=TRUE),
            H_stor_filter_sd=sd(H_stor_filter,na.rm=TRUE),
            RG_sd=sd(RG_0_0_1,na.rm=TRUE),
            RN_sd=sd(RN_0_0_1,na.rm=TRUE),
            TW1_sd=sd(TS_0_0_1,na.rm=TRUE),
            TW2_sd=sd(TS_0_0_2,na.rm=TRUE),
            TA_sd=sd(TA_0_0_1,na.rm=TRUE),
            RH_sd=sd(RH_0_0_1,na.rm=TRUE),
            TSW_sd=sd(TW_0_0_1,na.rm=TRUE),
            ea_sd=sd(ea,na.rm=TRUE),
            es_sd=sd(es1,na.rm=TRUE))
# Merge the two dataframe
df_grp_diurnal <- merge(df_grp_mean,df_grp_sd,by='hour')
rm(df_grp_sd,df_grp_mean)


#### Monthly grouping ####
### Preparation of data ###
# Grouping into months for all data
# Note: since the update have to create separate groups for mean and sd.
# Need to create another dataframe that only contains usable flux

df_grp_mean <- df %>%
  mutate(time_stamp=as.POSIXct(time_stamp)) %>%
  group_by(month=format(as.POSIXlt(cut(time_stamp,breaks='month')),'%m')) %>%
  summarise(co2_flux=mean(co2_flux[indexCO2_5 == TRUE],na.rm=TRUE),
            LE=mean(LE[which(df$indexLE == TRUE)],na.rm=TRUE),
            H=mean(H[which(df$indexH == TRUE)],na.rm=TRUE),
            WS=mean(wind_speed,na.rm=TRUE),
            WD=mean(wind_dir,na.rm=TRUE),
            zL=mean(Z.L,na.rm=TRUE),
            H_stor=mean(H_stor,na.rm=TRUE),
            H_stor_filter=mean(H_stor_filter,na.rm=TRUE),
            RG=mean(RG_0_0_1,na.rm=TRUE),
            RN=mean(RN_0_0_1,na.rm=TRUE),
            TW1=mean(TS_0_0_1,na.rm=TRUE),
            TW2=mean(TS_0_0_2,na.rm=TRUE),
            TA=mean(TA_0_0_1,na.rm=TRUE),
            RH=mean(RH_0_0_1,na.rm=TRUE),
            TSW=mean(TW_0_0_1,na.rm=TRUE),
            ea=mean(ea,na.rm=TRUE),
            es=mean(es,na.rm=TRUE),
            ea=mean(ea,na.rm=TRUE),
            es=mean(es1,na.rm=TRUE))
df_grp_sd <- df %>%
  mutate(time_stamp=as.POSIXct(time_stamp)) %>%
  group_by(month=format(as.POSIXlt(cut(time_stamp,breaks='month')),'%m')) %>%
  summarise(co2_flux_sd=sd(co2_flux[indexCO2_5 == TRUE],na.rm=TRUE),
            LE_sd=sd(LE[which(df$indexLE == TRUE)],na.rm=TRUE),
            H_sd=sd(H[which(df$indexH == TRUE)],na.rm=TRUE),
            WS_sd=sd(wind_speed,na.rm=TRUE),
            WD_sd=sd(wind_dir,na.rm=TRUE),
            zL_sd=sd(Z.L,na.rm=TRUE),
            H_stor_sd=sd(H_stor,na.rm=TRUE),
            H_stor_filter_sd=sd(H_stor_filter,na.rm=TRUE),
            RG_sd=sd(RG_0_0_1,na.rm=TRUE),
            RN_sd=sd(RN_0_0_1,na.rm=TRUE),
            TW1_sd=sd(TS_0_0_1,na.rm=TRUE),
            TW2_sd=sd(TS_0_0_2,na.rm=TRUE),
            TA_sd=sd(TA_0_0_1,na.rm=TRUE),
            RH_sd=sd(RH_0_0_1,na.rm=TRUE),
            TSW_sd=sd(TW_0_0_1,na.rm=TRUE),
            ea_sd=sd(ea,na.rm=TRUE),
            es_sd=sd(es1,na.rm=TRUE))
# Merge the two dataframe
df_grp_month <- merge(df_grp_mean,df_grp_sd,by=c('month'))
rm(df_grp_sd,df_grp_mean)

date <- paste('2016',
              df_grp_month$month,
              '01',
              sep='-')
date <- as.POSIXct(date,tz='Asia/Kuala_Lumpur')
df_grp_month <- cbind(date,df_grp_month)
rm(date)


#### OPTIONAL data from Dalat school ####
### Preparation of data for Dalat School weather station ###

# Note: since the update have to create separate groups for mean and sd.
# Need to create another dataframe that only contains usable flux

weather <- read.csv('data/IPENANGP2_2017-10-12_143327.csv', header = TRUE)
# Prepare the time to POSIX format
weather$Time <- as.POSIXct(weather$Time,'%Y-%m-%d %H:%M:%S',tz='Asia/Kuala_Lumpur')
# Daily-averaged yearly cycle
df_grp_mean <- weather %>%
  mutate(time_stamp=as.POSIXct(Time)) %>%
  group_by(day=format(as.POSIXlt(cut(Time,breaks='day')),'%d'),
           month=format(as.POSIXlt(cut(Time,breaks='month')),'%m'),
           year=format(as.POSIXlt(cut(Time,breaks='year')),'%Y')) %>%
  summarise(WS=mean(WindSpeedKMH,na.rm=TRUE),
            WD=mean(WindDirection,na.rm=TRUE),
            RG=mean(SolarRadiationWatts_m_2,na.rm=TRUE),
            TA=mean(TemperatureC,na.rm=TRUE),
            RH=mean(Humidity,na.rm=TRUE))
df_grp_sd <- weather %>%
  mutate(time_stamp=as.POSIXct(Time)) %>%
  group_by(day=format(as.POSIXlt(cut(Time,breaks='day')),'%d'),
           month=format(as.POSIXlt(cut(Time,breaks='month')),'%m'),
           year=format(as.POSIXlt(cut(Time,breaks='year')),'%Y')) %>%
  summarise(WS_sd=sd(WindSpeedKMH,na.rm=TRUE),
            WD_sd=sd(WindDirection,na.rm=TRUE),
            RG_sd=sd(SolarRadiationWatts_m_2,na.rm=TRUE),
            TA_sd=sd(TemperatureC,na.rm=TRUE),
            RH_sd=sd(Humidity,na.rm=TRUE))
# Merge the two dataframe
weather_grp_diurnal_avg <- merge(df_grp_mean,df_grp_sd,by=c('year','month','day'))
rm(df_grp_sd,df_grp_mean)

date <- paste(weather_grp_diurnal_avg$year,
              weather_grp_diurnal_avg$month,
              weather_grp_diurnal_avg$day,
              sep='-')
date <- as.POSIXct(date,tz='Asia/Kuala_Lumpur')
weather_grp_diurnal_avg <- cbind(date,weather_grp_diurnal_avg)
rm(date)


#### Data for Data in Brief ####
df_dib <- data.frame(time_stamp=df$time_stamp, 
                     LE=df$LE, 
                     H=df$H,
                     RH_0_0_1=df$RH_0_0_1, 
                     TA_0_0_1=df$TA_0_0_1,
                     RG_0_0_1=df$RG_0_0_1,
                     RN_0_0_1=df$RN_0_0_1,
                     TS_0_0_1=df$TS_0_0_1,
                     TS_0_0_2=df$TS_0_0_2,
                     wind_speed=df$wind_speed, 
                     wind_dir=df$wind_dir,
                     precip=df$precip2)
write.table(df_dib,'data/data_export/energy_flux_coast.csv', sep = ',')
rm(df_dib)
