# Supplementary material for: A methodological approach to the air-sea energy fluxes data collection and analysis at the tropical coastal ocean
Source: MethodsX. 2018 May 17;5:448–53. doi: 10.1016/j.mex.2018.05.003 (PMC6078903; doi:10.1016/j.mex.2018.05.003)
Supplement: Supplementary file 3 [file mmc3.r]

##############################################################
# TITLE: LE and H of a tropical coastal ocean
# Dataset period: Nov 2015 - Oct 2017
# Number of rows: 33452
# Number of columns: 141 (with the indices)
# Name of dataset: 'df'
#
#
##############################################################
# Note: df is without precip and df1 is with precip
# Original data without gap filling is df_all with precip and df_all1 without
# precip
#### 0. Preliminaries ####
library(openair)
library(Hmisc)
library(dplyr) # conflict with package 'plyr'
library(ggplot2)
source('R/tools/vap_pres_Buck.R')
# Set the local time of system
Sys.setenv(TZ="Asia/Kuala_Lumpur") #To set to local time zone

#### Data filtration ####

#### Daily-averaged data filtration ####
# RN, note: remove maximum values twice because they are outliers
df_grp_diurnal_avg$RN[which.max(df_grp_diurnal_avg$RN)] <- NA
df_grp_diurnal_avg$RN[which.max(df_grp_diurnal_avg$RN)] <- NA

# RG, note: remove max once because they are outliers
df_grp_diurnal_avg$RG[which.max(df_grp_diurnal_avg$RG)] <- NA

# LE, note: remove max and min values four times because they are outliers
df_grp_diurnal_avg$LE[which.max(df_grp_diurnal_avg$LE)] <- NA
df_grp_diurnal_avg$LE[which.max(df_grp_diurnal_avg$LE)] <- NA
df_grp_diurnal_avg$LE[which.max(df_grp_diurnal_avg$LE)] <- NA


# H, note: remove min values once because they are outliers
df_grp_diurnal_avg$H[which.min(df_grp_diurnal_avg$H)] <- NA

# ea, note: remove max values twice because they are outliers
df_grp_diurnal_avg$ea[which.max(df_grp_diurnal_avg$ea)] <- NA
df_grp_diurnal_avg$ea[which.max(df_grp_diurnal_avg$ea)] <- NA


# es, note: remove max value once because they are outliers
df_grp_diurnal_avg$ea[which.max(df_grp_diurnal_avg$ea)] <- NA

# es, note: remove max value once because they are outliers
df_grp_diurnal_avg$es[which.min(df_grp_diurnal_avg$es)] <- NA

# z/L, note: remove max value once because they are outliers
df_grp_diurnal_avg$zL[df_grp_diurnal_avg$zL < -10] <- NA
df_grp_diurnal_avg$zL[df_grp_diurnal_avg$zL > 10] <- NA
#df_grp_diurnal_avg$zL[which.min(df_grp_diurnal_avg$zL)] <- NA

#### Calculations ####

# Residual calculations for daily-averaged yearly cycle
e <- df_grp_diurnal_avg$RN - df_grp_diurnal_avg$LE - df_grp_diurnal_avg$H
df_grp_diurnal_avg <- cbind(df_grp_diurnal_avg,e)
rm(e)

e <- df_grp_month$RN - df_grp_month$LE - df_grp_month$H
df_grp_month <- cbind(df_grp_month,e)
rm(e)

#### Time formatting ####

df_grp_diurnal_avg$month <- as.Date(df_grp_diurnal_avg$date)
df_grp_month$month <- as.Date(df_grp_month$date,tz='Asia/Kuala_Lumpur')

#### Analysis ######

# Daily-averaged plots
jpeg(filename='fig_conf/Rn.jpeg',width=16,height=8,res=300,units='cm')
plotRn <- ggplot(df_grp_diurnal_avg,aes(x=month,y=RN)) +
  geom_line(col='red') + 
  stat_smooth(colour = 'yellow', lwd = 1, lty = 1, alpha = 0.4) +
  ylab('Rn') + xlab('') + 
  scale_x_date(date_breaks = "1 month", date_labels =  "%b %Y") +
  theme(axis.text.x=element_text(angle=60, hjust=1),
        axis.text=element_text(size=10),
        axis.title=element_text(size=10)) +
  geom_hline(aes(yintercept=0),color='gray80') +
  geom_vline(aes(xintercept=as.numeric(as.Date("2015-12-01"))),lty=4,color='black') +
  geom_vline(aes(xintercept=as.numeric(as.Date("2016-04-01"))),lty=4,color='black') +
  geom_vline(aes(xintercept=as.numeric(as.Date("2016-06-01"))),lty=4,color='black') +
  geom_vline(aes(xintercept=as.numeric(as.Date("2016-10-01"))),lty=4,color='black') +
  geom_vline(aes(xintercept=as.numeric(as.Date("2016-12-01"))),lty=4,color='black') +
  geom_vline(aes(xintercept=as.numeric(as.Date('2017-04-01'))),lty=4,color='black') +
  geom_vline(aes(xintercept=as.numeric(as.Date('2017-06-01'))),lty=4,color='black') +
  geom_vline(aes(xintercept=as.numeric(as.Date('2017-10-01'))),lty=4,color='black')
plotRn
dev.off()

jpeg(filename='fig_conf/Rg.jpeg',width=16,height=8,res=300,units='cm')
plotRG <- ggplot(df_grp_diurnal_avg,aes(x=month,y=RG)) +
  geom_line(col='orange') + 
  stat_smooth(colour = 'yellow', lwd = 1, lty = 1, alpha = 0.4) +
  ylab('RG') + xlab('') + 
  scale_x_date(date_breaks = "1 month", date_labels =  "%b %Y") +
  theme(axis.text.x=element_text(angle=60, hjust=1),
        axis.text=element_text(size=10),
        axis.title=element_text(size=10)) +
  geom_hline(aes(yintercept=0),color='gray80') +
  geom_vline(aes(xintercept=as.numeric(as.Date("2015-12-01"))),lty=4,color='black') +
  geom_vline(aes(xintercept=as.numeric(as.Date("2016-04-01"))),lty=4,color='black') +
  geom_vline(aes(xintercept=as.numeric(as.Date("2016-06-01"))),lty=4,color='black') +
  geom_vline(aes(xintercept=as.numeric(as.Date("2016-10-01"))),lty=4,color='black') +
  geom_vline(aes(xintercept=as.numeric(as.Date("2016-12-01"))),lty=4,color='black') +
  geom_vline(aes(xintercept=as.numeric(as.Date('2017-04-01'))),lty=4,color='black') +
  geom_vline(aes(xintercept=as.numeric(as.Date('2017-06-01'))),lty=4,color='black') +
  geom_vline(aes(xintercept=as.numeric(as.Date('2017-10-01'))),lty=4,color='black')
plotRG
dev.off()

jpeg(filename='fig_conf/LE.jpeg',width=16,height=8,res=300,units='cm')
plotLE <- ggplot(df_grp_diurnal_avg,aes(x=month,y=LE)) +
  geom_line(col='blue') + 
  stat_smooth(colour = 'yellow', lwd = 1, lty = 1, alpha = 0.4) +
  ylab('LE') + xlab('') + 
  scale_x_date(date_breaks = "1 month", date_labels =  "%b %Y") +
  theme(axis.text.x=element_text(angle=60, hjust=1),
        axis.text=element_text(size=10),
        axis.title=element_text(size=10)) +
  geom_hline(aes(yintercept=0),color='gray80') +
  geom_vline(aes(xintercept=as.numeric(as.Date("2015-12-01"))),lty=4,color='black') +
  geom_vline(aes(xintercept=as.numeric(as.Date("2016-04-01"))),lty=4,color='black') +
  geom_vline(aes(xintercept=as.numeric(as.Date("2016-06-01"))),lty=4,color='black') +
  geom_vline(aes(xintercept=as.numeric(as.Date("2016-10-01"))),lty=4,color='black') +
  geom_vline(aes(xintercept=as.numeric(as.Date("2016-12-01"))),lty=4,color='black') +
  geom_vline(aes(xintercept=as.numeric(as.Date('2017-04-01'))),lty=4,color='black') +
  geom_vline(aes(xintercept=as.numeric(as.Date('2017-06-01'))),lty=4,color='black') +
  geom_vline(aes(xintercept=as.numeric(as.Date('2017-10-01'))),lty=4,color='black')
plotLE
dev.off()

jpeg(filename='fig_conf/H.jpeg',width=16,height=8,res=300,units='cm')
plotH <- ggplot(df_grp_diurnal_avg,aes(x=month,y=H)) +
  geom_line(col='red') + 
  stat_smooth(colour = 'yellow', lwd = 1, lty = 1, alpha = 0.4) +
  ylab('H') + xlab('') + 
  scale_x_date(date_breaks = "1 month", date_labels =  "%b %Y") +
  theme(axis.text.x=element_text(angle=60, hjust=1),
        axis.text=element_text(size=10),
        axis.title=element_text(size=10)) +
  geom_hline(aes(yintercept=0),color='gray80') +
  geom_vline(aes(xintercept=as.numeric(as.Date("2015-12-01"))),lty=4,color='black') +
  geom_vline(aes(xintercept=as.numeric(as.Date("2016-04-01"))),lty=4,color='black') +
  geom_vline(aes(xintercept=as.numeric(as.Date("2016-06-01"))),lty=4,color='black') +
  geom_vline(aes(xintercept=as.numeric(as.Date("2016-10-01"))),lty=4,color='black') +
  geom_vline(aes(xintercept=as.numeric(as.Date("2016-12-01"))),lty=4,color='black') +
  geom_vline(aes(xintercept=as.numeric(as.Date('2017-04-01'))),lty=4,color='black') +
  geom_vline(aes(xintercept=as.numeric(as.Date('2017-06-01'))),lty=4,color='black') +
  geom_vline(aes(xintercept=as.numeric(as.Date('2017-10-01'))),lty=4,color='black')
plotH
dev.off()

jpeg(filename='fig_conf/eps.jpeg',width=16,height=8,res=300,units='cm')
plot_eps <- ggplot(df_grp_diurnal_avg,aes(x=month,y=e)) +
  geom_line() + 
  stat_smooth(colour = 'yellow', lwd = 1, lty = 1, alpha = 0.4) +
  ylab(expression(paste(epsilon," = Rn - LE - H"))) + xlab('') + 
  scale_x_date(date_breaks = "1 month", date_labels =  "%b %Y") +
  theme(axis.text.x=element_text(angle=60, hjust=1),
        axis.text=element_text(size=12),
        axis.title=element_text(size=12)) +
  geom_hline(aes(yintercept=0),color='gray80') +
  geom_vline(aes(xintercept=as.numeric(as.Date("2015-12-01"))),lty=4,color='black') +
  geom_vline(aes(xintercept=as.numeric(as.Date("2016-04-01"))),lty=4,color='black') +
  geom_vline(aes(xintercept=as.numeric(as.Date("2016-06-01"))),lty=4,color='black') +
  geom_vline(aes(xintercept=as.numeric(as.Date("2016-10-01"))),lty=4,color='black') +
  geom_vline(aes(xintercept=as.numeric(as.Date("2016-12-01"))),lty=4,color='black') +
  geom_vline(aes(xintercept=as.numeric(as.Date('2017-04-01'))),lty=4,color='black') +
  geom_vline(aes(xintercept=as.numeric(as.Date('2017-06-01'))),lty=4,color='black') +
  geom_vline(aes(xintercept=as.numeric(as.Date('2017-10-01'))),lty=4,color='black')
plot_eps
dev.off()

jpeg(filename='fig_conf/T.jpeg',width=16,height=8,res=300,units='cm')
plotT <- ggplot(df_grp_diurnal_avg,aes(x=month)) +
  geom_line(aes(y=TA,color='TA')) +
  geom_line(aes(y=TW2,color='TS')) + 
  stat_smooth(aes(y=TA),color='yellow', lwd = 1, lty = 1, alpha = 0.4) +
  stat_smooth(aes(y=TW2),color='yellow',lwd=1,lty=1,alpha=0.4) +
  ylab('T') + xlab('') + 
  scale_x_date(date_breaks = "1 month", date_labels =  "%b %Y") +
  theme(axis.text.x=element_text(angle=60, hjust=1),
        axis.text=element_text(size=10),
        axis.title=element_text(size=10),
        legend.position=c(0.9,0.9),
        legend.title=element_blank()) + 
  coord_cartesian(ylim=c(25,35)) +
  geom_hline(aes(yintercept=0),color='gray80') +
  geom_vline(aes(xintercept=as.numeric(as.Date("2015-12-01"))),lty=4,color='black') +
  geom_vline(aes(xintercept=as.numeric(as.Date("2016-04-01"))),lty=4,color='black') +
  geom_vline(aes(xintercept=as.numeric(as.Date("2016-06-01"))),lty=4,color='black') +
  geom_vline(aes(xintercept=as.numeric(as.Date("2016-10-01"))),lty=4,color='black') +
  geom_vline(aes(xintercept=as.numeric(as.Date("2016-12-01"))),lty=4,color='black') +
  geom_vline(aes(xintercept=as.numeric(as.Date('2017-04-01'))),lty=4,color='black') +
  geom_vline(aes(xintercept=as.numeric(as.Date('2017-06-01'))),lty=4,color='black') +
  geom_vline(aes(xintercept=as.numeric(as.Date('2017-10-01'))),lty=4,color='black')
plotT
dev.off()

jpeg(filename='fig_conf/e.jpeg',width=16,height=8,res=300,units='cm')
plot_e <- ggplot(df_grp_diurnal_avg,aes(x=month)) +
  geom_line(aes(y=es,color='es')) +
  geom_line(aes(y=ea,color='ea')) + 
  stat_smooth(aes(y=es),color='yellow', lwd = 1, lty = 1, alpha = 0.4) +
  stat_smooth(aes(y=ea),color='yellow',lwd=1,lty=1,alpha=0.4) +
  ylab('e') + xlab('') + 
  scale_x_date(date_breaks = "1 month", date_labels =  "%b %Y") +
  theme(axis.text.x=element_text(angle=60, hjust=1),
        axis.text=element_text(size=10),
        axis.title=element_text(size=10),
        legend.position=c(0.9,0.9),
        legend.title=element_blank()) + 
  coord_cartesian(ylim=c(2,5)) +
  geom_hline(aes(yintercept=0),color='gray80') +
  geom_vline(aes(xintercept=as.numeric(as.Date("2015-12-01"))),lty=4,color='black') +
  geom_vline(aes(xintercept=as.numeric(as.Date("2016-04-01"))),lty=4,color='black') +
  geom_vline(aes(xintercept=as.numeric(as.Date("2016-06-01"))),lty=4,color='black') +
  geom_vline(aes(xintercept=as.numeric(as.Date("2016-10-01"))),lty=4,color='black') +
  geom_vline(aes(xintercept=as.numeric(as.Date("2016-12-01"))),lty=4,color='black') +
  geom_vline(aes(xintercept=as.numeric(as.Date('2017-04-01'))),lty=4,color='black') +
  geom_vline(aes(xintercept=as.numeric(as.Date('2017-06-01'))),lty=4,color='black') +
  geom_vline(aes(xintercept=as.numeric(as.Date('2017-10-01'))),lty=4,color='black')
plot_e
dev.off()

jpeg(filename='fig_conf/u.jpeg',width=16,height=8,res=300,units='cm')
plot_u <- ggplot(df_grp_diurnal_avg,aes(x=month,y=WS)) +
  geom_line() + 
  stat_smooth(colour = 'yellow', lwd = 1, lty = 1, alpha = 0.4) +
  ylab('U') + xlab('') + 
  scale_x_date(date_breaks = "1 month", date_labels =  "%b %Y") +
  theme(axis.text.x=element_text(angle=60, hjust=1),
        axis.text=element_text(size=12),
        axis.title=element_text(size=12)) +
  geom_hline(aes(yintercept=0),color='gray80') +
  geom_vline(aes(xintercept=as.numeric(as.Date("2015-12-01"))),lty=4,color='black') +
  geom_vline(aes(xintercept=as.numeric(as.Date("2016-04-01"))),lty=4,color='black') +
  geom_vline(aes(xintercept=as.numeric(as.Date("2016-06-01"))),lty=4,color='black') +
  geom_vline(aes(xintercept=as.numeric(as.Date("2016-10-01"))),lty=4,color='black') +
  geom_vline(aes(xintercept=as.numeric(as.Date("2016-12-01"))),lty=4,color='black') +
  geom_vline(aes(xintercept=as.numeric(as.Date('2017-04-01'))),lty=4,color='black') +
  geom_vline(aes(xintercept=as.numeric(as.Date('2017-06-01'))),lty=4,color='black') +
  geom_vline(aes(xintercept=as.numeric(as.Date('2017-10-01'))),lty=4,color='black')
plot_u
dev.off()

jpeg(filename='fig_conf/zl.jpeg',width=16,height=8,res=300,units='cm')
plot_u <- ggplot(df_grp_diurnal_avg,aes(x=month,y=zL)) +
  geom_line() + 
  stat_smooth(colour = 'yellow', lwd = 1, lty = 1, alpha = 0.4) +
  ylab('z/L') + xlab('') + 
  scale_x_date(date_breaks = "1 month", date_labels =  "%b %Y") +
  theme(axis.text.x=element_text(angle=60, hjust=1),
        axis.text=element_text(size=12),
        axis.title=element_text(size=12)) +
  geom_hline(aes(yintercept=0),color='gray80') +
  geom_vline(aes(xintercept=as.numeric(as.Date("2015-12-01"))),lty=4,color='black') +
  geom_vline(aes(xintercept=as.numeric(as.Date("2016-04-01"))),lty=4,color='black') +
  geom_vline(aes(xintercept=as.numeric(as.Date("2016-06-01"))),lty=4,color='black') +
  geom_vline(aes(xintercept=as.numeric(as.Date("2016-10-01"))),lty=4,color='black') +
  geom_vline(aes(xintercept=as.numeric(as.Date("2016-12-01"))),lty=4,color='black') +
  geom_vline(aes(xintercept=as.numeric(as.Date('2017-04-01'))),lty=4,color='black') +
  geom_vline(aes(xintercept=as.numeric(as.Date('2017-06-01'))),lty=4,color='black') +
  geom_vline(aes(xintercept=as.numeric(as.Date('2017-10-01'))),lty=4,color='black')
plot_u
dev.off()

jpeg(filename='fig_conf/month_energy.jpeg',width=16,height=5,res=300,units='cm')
plot_month_R <- ggplot(df_grp_month,aes(x=month)) +
  stat_smooth(aes(y=RN),color='orange', lwd = 1, lty = 1, alpha = 0.4) +
  stat_smooth(aes(y=RG),color='red', lwd = 1, lty = 1, alpha = 0.4) +
  stat_smooth(aes(y=e),color='black', lwd = 1, lty = 1, alpha = 0.4) +
  xlab('Month') + ylab('Energy Fluxes') +
  scale_x_date(date_breaks = "1 month", date_labels =  "%b") +
  geom_vline(aes(xintercept=as.numeric(as.Date("2016-04-01"))),lty=4,color='black') +
  geom_vline(aes(xintercept=as.numeric(as.Date("2016-06-01"))),lty=4,color='black') +
  geom_vline(aes(xintercept=as.numeric(as.Date("2016-10-01"))),lty=4,color='black') +
  geom_vline(aes(xintercept=as.numeric(as.Date("2016-12-01"))),lty=4,color='black')
plot_month_R
dev.off()

jpeg(filename='fig_conf/month_energy_LE.jpeg',width=16,height=5,res=300,units='cm')
plot_month_LE <- ggplot(df_grp_month,aes(x=month)) +
  stat_smooth(aes(y=LE),color='blue', lwd = 1, lty = 1, alpha = 0.4) +
  xlab('Month') + ylab('LE') +
  scale_x_date(date_breaks = "1 month", date_labels =  "%b") +
  geom_vline(aes(xintercept=as.numeric(as.Date("2016-04-01"))),lty=4,color='black') +
  geom_vline(aes(xintercept=as.numeric(as.Date("2016-06-01"))),lty=4,color='black') +
  geom_vline(aes(xintercept=as.numeric(as.Date("2016-10-01"))),lty=4,color='black') +
  geom_vline(aes(xintercept=as.numeric(as.Date("2016-12-01"))),lty=4,color='black') 
plot_month_LE
dev.off()

jpeg(filename='fig_conf/month_energy_H.jpeg',width=16,height=5,res=300,units='cm')
plot_month_H <- ggplot(df_grp_month,aes(x=month)) +
  stat_smooth(aes(y=H),color='red', lwd = 1, lty = 1, alpha = 0.4) +
  xlab('Month') + ylab('H') +
  scale_x_date(date_breaks = "1 month", date_labels =  "%b") +
  geom_vline(aes(xintercept=as.numeric(as.Date("2016-04-01"))),lty=4,color='black') +
  geom_vline(aes(xintercept=as.numeric(as.Date("2016-06-01"))),lty=4,color='black') +
  geom_vline(aes(xintercept=as.numeric(as.Date("2016-10-01"))),lty=4,color='black') +
  geom_vline(aes(xintercept=as.numeric(as.Date("2016-12-01"))),lty=4,color='black') 
plot_month_H
dev.off()

#### Statistical analysis ####


# Annual comparison

# RG
mean(df_grp_diurnal_avg$RG[df_grp_diurnal_avg$year==2016],na.rm=T)
mean(df_grp_diurnal_avg$RG[df_grp_diurnal_avg$year==2017],na.rm=T)
# RN
mean(df_grp_diurnal_avg$RN[df_grp_diurnal_avg$year==2016],na.rm=T)
mean(df_grp_diurnal_avg$RN[df_grp_diurnal_avg$year==2017],na.rm=T)

# LE
mean(df_grp_diurnal_avg$LE[df_grp_diurnal_avg$year==2016],na.rm=T)
mean(df_grp_diurnal_avg$LE[df_grp_diurnal_avg$year==2017],na.rm=T)

# H
mean(df_grp_diurnal_avg$H[df_grp_diurnal_avg$year==2016],na.rm=T)
mean(df_grp_diurnal_avg$H[df_grp_diurnal_avg$year==2017],na.rm=T)

# Epsilon (energy residual)
mean(df_grp_diurnal_avg$e[df_grp_diurnal_avg$year==2016],na.rm=T)
mean(df_grp_diurnal_avg$e[df_grp_diurnal_avg$year==2017],na.rm=T)

# TA
mean(df_grp_diurnal_avg$TA[df_grp_diurnal_avg$year==2016],na.rm=T)
mean(df_grp_diurnal_avg$TA[df_grp_diurnal_avg$year==2017],na.rm=T)

# TW
mean(df_grp_diurnal_avg$TW2[df_grp_diurnal_avg$year==2016],na.rm=T)
mean(df_grp_diurnal_avg$TW2[df_grp_diurnal_avg$year==2017],na.rm=T)

# ea
mean(df_grp_diurnal_avg$ea[df_grp_diurnal_avg$year==2016],na.rm=T)
mean(df_grp_diurnal_avg$ea[df_grp_diurnal_avg$year==2017],na.rm=T)

# es
mean(df_grp_diurnal_avg$es[df_grp_diurnal_avg$year==2016],na.rm=T)
mean(df_grp_diurnal_avg$es[df_grp_diurnal_avg$year==2017],na.rm=T)


# zeta
mean(df_grp_diurnal_avg$zL[df_grp_diurnal_avg$year==2016],na.rm=T)
mean(df_grp_diurnal_avg$zL[df_grp_diurnal_avg$year==2017],na.rm=T)
